# Supplementary material for: Fostering Caring Attributes to Improve Patient Care in Nursing Through Small-Group Work: Perspectives of Students and Educators
Source: Nurs Rep. 2025 Jan 3;15(1):10. doi: 10.3390/nursrep15010010 (PMC11767813; doi:10.3390/nursrep15010010)
Supplement: Supplementary file 1 [file nursrep-15-00010-s001.zip]

Archive with 1 entries (1 files):
- nursrep-3306917-supplementary.pdf
